# Supplementary material for: Factors Influencing Quality of Life of Obese Students in Hangzhou, China
Source: PLoS One. 2015 Mar 23;10(3):e0121144. doi: 10.1371/journal.pone.0121144 (PMC4370691; doi:10.1371/journal.pone.0121144)
Supplement: S1 Dataset — (ZIP) [file pone.0121144.s001.zip]

Archive with 1 entries (1 files):
- S1_dataset.sav
